# Supplementary material for: Fluctuations in Intestinal Microbiota Following Ingestion of Natto Powder Containing Bacillus subtilis var. natto SONOMONO Spores: Considerations Using a Large-Scale Intestinal Microflora Database
Source: Nutrients. 2022 Sep 16;14(18):3839. doi: 10.3390/nu14183839 (PMC9505718; doi:10.3390/nu14183839)
Supplement: Supplementary file 1 [file nutrients-14-03839-s001.zip]

Archive with 1 entries (1 files):
- nutrients-1884559-supplementary.pdf
